# Supplementary material for: The TNFR Wengen regulates the FGF pathway by an unconventional mechanism
Source: Nat Commun. 2023 Sep 21;14:5874. doi: 10.1038/s41467-023-41549-3 (PMC10514202; doi:10.1038/s41467-023-41549-3)
Supplement: Supplementary file 4 — Source Data [file 41467_2023_41549_MOESM4_ESM.xlsx]

## Sheet: Fig 1i
	Figure 1i
	Percentage of dorsal branches (DB) with the indicated number of terminal cells (TC) and presence of terminal cells in the stalk
	btl>srcGFP (control) 799 DB from 71 embryos																		wgnKO 413 DB from 50 embryos																	btl>wgnRNAi TripHMC03962 288 DB from 36 embryos
		number of DB with indicated TC				% of DB with indicated TC				number of DB with TC in stalk		% of DB with TC in stalk		number of DB analysed						number of DB with indicated TC				% of DB with indicated TC				number of DB with TC in stalk		% of DB with TC in stalk		number of DB analysed					number of DB with indicated TC				% of DB with indicated TC				number of DB with TC in stalk		% of DB with TC in stalk		number of DB analysed
		1 TC	2TC	>2TC		1TC	2TC	>2TC												1 TC	2TC	>2TC		1TC	2TC	>2TC											1 TC	2TC	>2TC		1TC	2TC	>2TC
Embryo	1	15	1	0		93.75	6.25	0		0		0		16				Embryo	1	0	6	2		0	75	25		2		25		8			Embryo	1	1	5	2		12.5	62.5	25		5		62.5		8
	2	8	0	0		100	0	0		0		0		8					2	0	3	5		0	37.5	62.5		3		37.5		8				2	2	3	3		25	37.5	37.5		3		37.5		8
	3	13	1	0		92.8571	7.14286	0		0		0		14					3	0	3	5		0	37.5	62.5		4		50		8				3	1	5	3		11.1111	55.5556	33.3333		3		33.3333		9
	4	8	0	0		100	0	0		0		0		8					4	0	5	3		0	62.5	37.5		2		25		8				4	0	7	1		0	87.5	12.5		2		25		8
	5	7	0	0		100	0	0		0		0		7					5	0	3	5		0	37.5	62.5		5		62.5		8				5	2	3	3		25	37.5	37.5		2		25		8
	6	11	1	0		91.6667	8.33333	0		0		0		12					6	0	5	3		0	62.5	37.5		1		12.5		8				6	1	4	3		12.5	50	37.5		4		50		8
	7	5	2	0		71.4286	28.5714	0		0		0		7					7	0	2	6		0	25	75		2		25		8				7	1	3	4		12.5	37.5	50		4		50		8
	8	14	2	0		87.5	12.5	0		0		0		16					8	1	2	5		12.5	25	62.5		2		25		8				8	1	6	1		12.5	75	12.5		2		25		8
	9	7	1	0		87.5	12.5	0		0		0		8					9	1	8	7		6.25	50	43.75		5		31.25		16				9	1	5	2		12.5	62.5	25		2		25		8
	10	10	0	0		100	0	0		0		0		10					10	1	5	2		12.5	62.5	25		2		25		8				10	0	4	4		0	50	50		3		37.5		8
	11	14	0	0		100	0	0		0		0		14					11	1	5	2		12.5	62.5	25		6		75		8				11	2	5	1		25	62.5	12.5		2		25		8
	12	7	0	0		100	0	0		0		0		7					12	0	2	6		0	25	75		4		50		8				12	0	7	1		0	87.5	12.5		2		25		8
	13	8	0	0		100	0	0		0		0		8					13	0	4	4		0	50	50		1		12.5		8				13	1	6	1		12.5	75	12.5		2		25		8
	14	9	0	0		100	0	0		0		0		9					14	0	6	2		0	75	25		2		25		8				14	0	6	2		0	75	25		2		25		8
	15	8	0	0		100	0	0		0		0		8					15	1	3	4		12.5	37.5	50		2		25		8				15	0	4	4		0	50	50		0		0		8
	16	7	1	0		87.5	12.5	0		0		0		8					16	1	3	4		12.5	37.5	50		3		37.5		8				16	0	6	2		0	75	25		3		37.5		8
	17	8	0	0		100	0	0		0		0		8					17	1	3	4		12.5	37.5	50		2		25		8				17	1	6	1		12.5	75	12.5		1		12.5		8
	18	8	0	0		100	0	0		0		0		8					18	1	4	3		12.5	50	37.5		2		25		8				18	1	5	2		12.5	62.5	25		0		0		8
	19	8	0	0		100	0	0		0		0		8					19	2	4	2		25	50	25		2		25		8				19	0	7	1		0	87.5	12.5		2		25		8
	20	15	1	0		93.75	6.25	0		0		0		16					20	0	6	2		0	75	25		2		25		8				20	2	6	0		25	75	0		3		37.5		8
	21	13	3	0		81.25	18.75	0		0		0		16					21	0	3	5		0	37.5	62.5		2		25		8				21	0	4	4		0	50	50		1		12.5		8
	22	8	0	0		100	0	0		0		0		8					22	0	4	4		0	50	50		2		25		8				22	1	4	3		12.5	50	37.5		1		12.5		8
	23	13	2	0		86.6667	13.3333	0		0		0		15					23	1	5	2		12.5	62.5	25		3		37.5		8				23	1	5	2		12.5	62.5	25		2		25		8
	24	7	1	0		87.5	12.5	0		0		0		8					24	0	4	4		0	50	50		1		12.5		8				24	0	4	4		0	50	50		3		37.5		8
	25	6	0	0		100	0	0		0		0		6					25	1	5	2		12.5	62.5	25		4		50		8				25	1	6	1		12.5	75	12.5		2		25		8
	26	15	1	0		93.75	6.25	0		0		0		16					26	1	3	4		12.5	37.5	50		3		37.5		8				26	0	5	3		0	62.5	37.5		3		37.5		8
	27	8	0	0		100	0	0		0		0		8					27	1	5	2		12.5	62.5	25		1		12.5		8				27	1	5	2		12.5	62.5	25		3		37.5		8
	28	15	1	0		93.75	6.25	0		0		0		16					28	1	4	3		12.5	50	37.5		3		37.5		8				28	1	6	1		12.5	75	12.5		2		25		8
	29	15	1	0		93.75	6.25	0		0		0		16					29	1	4	3		12.5	50	37.5		2		25		8				29	1	5	2		12.5	62.5	25		2		25		8
	30	8	0	0		100	0	0		0		0		8					30	0	3	5		0	37.5	62.5		2		25		8				30	0	6	2		0	75	25		3		37.5		8
	31	7	1	0		87.5	12.5	0		0		0		8					31	0	4	4		0	50	50		2		25		8				31	2	3	3		25	37.5	37.5		3		37.5		8
	32	13	3	0		81.25	18.75	0		0		0		16					32	2	4	2		25	50	25		1		12.5		8				32	2	4	2		25	50	25		2		25		8
	33	15	1	0		93.75	6.25	0		0		0		16					33	1	4	3		12.5	50	37.5		5		62.5		8				33	1	3	4		12.5	37.5	50		3		37.5		8
	34	7	1	0		87.5	12.5	0		0		0		8					34	0	5	3		0	62.5	37.5		4		50		8				34	1	5	2		12.5	62.5	25		2		25		8
	35	15	1	0		93.75	6.25	0		0		0		16					35	2	2	4		25	25	50		3		37.5		8				35	1	4	3		12.5	50	37.5		2		25		8
	36	14	2	0		87.5	12.5	0		0		0		16					36	0	3	5		0	37.5	62.5		3		37.5		8				36	1	4	2		14.2857	57.1429	28.5714		2		28.5714		7
	37	8	0	0		100	0	0		0		0		8					37	0	2	6		0	25	75		2		25		8
	38	8	0	0		100	0	0		0		0		8					38	1	5	2		12.5	62.5	25		6		75		8
	39	7	1	0		87.5	12.5	0		0		0		8					39	0	6	7		0	46.1538	53.8462		0		0		13
	40	16	0	0		100	0	0		0		0		16					40	0	2	6		0	25	75		2		25		8
	41	8	0	0		100	0	0		0		0		8					41	2	3	3		25	37.5	37.5		5		62.5		8
	42	7	1	0		87.5	12.5	0		0		0		8					42	1	4	3		12.5	50	37.5		4		50		8
	43	14	2	0		87.5	12.5	0		0		0		16					43	0	5	3		0	62.5	37.5		2		25		8
	44	7	1	0		87.5	12.5	0		0		0		8					44	0	4	4		0	50	50		3		37.5		8
	45	16	0	0		100	0	0		0		0		16					45	1	4	3		12.5	50	37.5		3		37.5		8
	46	15	1	0		93.75	6.25	0		0		0		16					46	2	3	3		25	37.5	37.5		2		25		8
	47	16	0	0		100	0	0		0		0		16					47	0	4	4		0	50	50		3		37.5		8
	48	16	0	0		100	0	0		0		0		16					48	0	4	4		0	50	50		5		62.5		8
	49	14	2	0		87.5	12.5	0		0		0		16					49	0	3	5		0	37.5	62.5		3		37.5		8
	50	6	1	0		85.7143	14.2857	0		0		0		7					50	2	3	3		25	37.5	37.5		4		50		8
	51	14	2	0		87.5	12.5	0		0		0		16
	52	6	2	0		75	25	0		0		0		8
	53	7	0	0		100	0	0		0		0		7
	54	16	0	0		100	0	0		0		0		16
	55	7	1	0		87.5	12.5	0		0		0		8
	56	16	0	0		100	0	0		0		0		16
	57	7	1	0		87.5	12.5	0		0		0		8
	58	15	1	0		93.75	6.25	0		0		0		16
	59	13	1	0		92.8571	7.14286	0		0		0		14
	60	14	2	0		87.5	12.5	0		0		0		16
	61	7	1	0		87.5	12.5	0		0		0		8
	62	6	1	0		85.7143	14.2857	0		0		0		7
	63	7	1	0		87.5	12.5	0		0		0		8
	64	7	1	0		87.5	12.5	0		0		0		8
	65	7	1	0		87.5	12.5	0		0		0		8
	66	16	0	0		100	0	0		0		0		16
	67	7	1	0		87.5	12.5	0		0		0		8
	68	15	1	0		93.75	6.25	0		0		0		16
	69	8	0	0		100	0	0		0		0		8
	70	6	1	0		85.7143	14.2857	0		0		0		7
	71	15	1	0		93.75	6.25	0		0		0		16

## Sheet: Fig 1j
	Figure 1j
	Percentage of dorsal branches (DB) with no terminal cell (TC)
	btl>srcGFP (control) 799 DB from 71 embryos							btl>wgn 736 DB from 82 embryos												Summary-Percentage of DB with indicated phenotypes									Statistical analysis
		number of DB with 0 TC	% of DB with 0 TC	number of DB analysed					number of DB with 0 TC	% of DB with 0 TC	number of DB analysed
																													btl>srcGFP/btl>wgn
		0 TC	0 TC						0 TC	0 TC										btl>srcGFP		btl>wgnflag
																													Test	Chi-square
Embryo	1	0	0	16			Embryo	1	9	64.2857	14									0TC		0TC							Chi-square, df	958,5, 1
	2	0	0	8				2	5	62.5	8																		z	30.96
	3	0	0	14				3	10	100	10							Mean		1.115		77.44							P value	<0,0001
	4	0	0	8				4	8	80	10																		P value summary	****
	5	0	0	7				5	6	60	10							Std Deviation		3.724		20.19							One- or two-sided	Two-sided
	6	0	0	12				6	4	40	10																		Statistically significant (P < 0.05)?	Yes
	7	0	0	7				7	4	57.1429	7							Std error of mean		0.442		2.23
	8	0	0	16				8	6	100	6
	9	1	12.5	8				9	6	85.7143	7
	10	0	0	10				10	6	100	6
	11	0	0	14				11	8	80	10
	12	0	0	7				12	5	71.4286	7
	13	0	0	8				13	7	100	7
	14	0	0	9				14	4	80	5
	15	0	0	8				15	11	91.6667	12
	16	1	12.5	8				16	12	85.7143	14
	17	0	0	8				17	7	70	10
	18	0	0	8				18	11	91.6667	12
	19	0	0	8				19	12	100	12
	20	0	0	16				20	11	78.5714	14
	21	0	0	16				21	11	91.6667	12
	22	0	0					22	12	100	12
	23	0	0	8				23	4	66.6667	6
	24	0	0	15				24	11	91.6667	12
	25	1	16.6667	8				25	2	16.6667	12
	26	0	0	6				26	3	100	3
	27	0	0	16				27	4	50	8
	28	0	0	8				28	7	87.5	8
	29	0	0	16				29	4	33.3333	12
	30	0	0	16				30	4	44.4444	9
	31	1	12.5	8				31	2	25	8
	32	0	0	8				32	7	63.6364	11
	33	0	0	16				33	5	50	10
	34	0	0	16				34	2	25	8
	35	0	0	8				35	7	70	10
	36	0	0	16				36	8	80	10
	37	0	0	16				37	1	14.2857	7
	38	0	0	8				38	6	100	6
	39	0	0	8				39	6	85.7143	7
	40	0	0	8				40	6	85.7143	7
	41	0	0	16				41	9	64.2857	14
	42	1	12.5	8				42	7	77.7778	9
	43	0	0	8				43	4	57.1429	7
	44	0	0	16				44	5	83.3333	6
	45	0	0	8				45	5	83.3333	6
	46	0	0	16				46	8	80	10
	47	0	0	16				47	7	87.5	8
	48	0	0	16				48	9	81.8182	11
	49	0	0	16				49	8	80	10
	50	0	0	16				50	5	62.5	8
	51	0	0	7				51	11	100	11
	52	0	0	16				52	8	72.7273	11
	53	0	0	8				53	3	50	6
	54	0	0	7				54	6	100	6
	55	0	0	16				55	9	90	10
	56	0	0	8				56	7	87.5	8
	57	0	0	16				57	4	66.6667	6
	58	0	0	8				58	11	91.6667	12
	59	0	0	16				59	6	75	8
	60	0	0	14				60	6	100	6
	61	0	0	16				61	6	75	8
	62	0	0	8				62	6	100	6
	63	0	0	7				63	11	91.6667	12
	64	1	12.5	8				64	11	91.6667	12
	65	0	0	8				65	6	85.7143	7
	66	0	0	8				66	5	71.4286	7
	67	0	0	16				67	5	71.4286	7
	68	0	0	8				68	12	100	12
	69	0	0	16				69	5	71.4286	7
	70	0	0	8				70	8	100	8
	71	0	0	7				71	7	70	10
				16				72	5	83.3333	6
								73	6	85.7143	7
								74	10	83.3333	12
								75	6	85.7143	7
								76	9	90	10
								77	12	85.7143	14
								78	7	87.5	8
								79	4	80	5
								80	9	90	10
								81	8	88.8889	9
								82	9	90	10

## Sheet: Fig 3b
	Figure 3b
	Percentage of dorsal branches (DB) with the indicated number of terminal cells (TC)
	btl>srcGFP (control) 799 DB from 71 embryos													btl>wgnRNAi VSH330339 269 DB from 34 embryos													btl>Traf2RNAi 600 DB from 60 embryos													btl>TakDN 370 DB from 45 embryos
		number of DB with indicated TC				% of DB with indicated TC				number of DB analysed					number of DB with indicated TC				% of DB with indicated TC				number of DB analysed					number of DB with indicated TC				% of DB with indicated TC				number of DB analysed					number of DB with indicated TC				% of DB with indicated TC				number of DB analysed
		2TC	>2TC			2TC	>2TC								2TC	>2TC			2TC	>2TC								2TC	>2TC			2TC	>2TC								2TC	>2TC			2TC	>2TC
Embryo	1	1	0			6.25	0			16			Embryo	1	2	5			25	62.5						Embryo	1	2	0			13.3333	0			15			Embryo	1	2	0			25	0			8
	2	0	0			0	0			8				2	2	5			25	62.5							2	2	0			20	0			10				2	1	0			14.2857	0			7
	3	1	0			7.14286	0			14				3	4	2			66.6667	33.3333							3	1	0			9.09091	0			11				3	1	0			14.2857	0			7
	4	0	0			0	0			8				4	2	6			25	75							4	2	0			28.5714	0			7				4	1	0			20	0			5
	5	0	0			0	0			7				5	4	3			50	37.5							5	1	0			12.5	0			8				5	2	0			22.2222	0			9
	6	1	0			8.33333	0			12				6	6	1			75	12.5							6	2	0			40	0			5				6	1	0			12.5	0			8
	7	2	0			28.5714	0			7				7	3	5			37.5	62.5							7	1	0			14.2857	0			7				7	1	0			7.14286	0			14
	8	2	0			12.5	0			16				8	4	2			50	25							8	2	0			28.5714	0			7				8	1	0			10	0			10
	9	1	0			12.5	0			8				9	4	4			50	50							9	1	0			6.25	0			16				9	1	0			12.5	0			8
	10	0	0			0	0			10				10	4	4			50	50							10	3	0			30	0			10				10	5	0			50	0			10
	11	0	0			0	0			14				11	2	5			25	62.5							11	7	0			87.5	0			8				11	2	0			20	0			10
	12	0	0			0	0			7				12	2	5			28.5714	71.4286							12	3	0			30	0			10				12	3	0			30	0			10
	13	0	0			0	0			8				13	1	7			12.5	87.5							13	3	0			18.75	0			16				13	2	0			20	0			10
	14	0	0			0	0			9				14	3	3			37.5	37.5							14	2	0			14.2857	0			14				14	1	0			12.5	0			8
	15	0	0			0	0			8				15	3	4			37.5	50							15	1	0			25	0			4				15	1	0			20	0			5
	16	1	0			12.5	0			8				16	2	6			25	75							16	2	0			14.2857	0			14				16	1	0			20	0			5
	17	0	0			0	0			8				17	4	4			50	50							17	1	0			14.2857	0			7				17	2	0			25	0			8
	18	0	0			0	0			8				18	6	2			75	25							18	2	0			16.6667	0			12				18	4	0			28.5714	0			14
	19	0	0			0	0			8				19	5	3			62.5	37.5							19	1	0			6.25	0			16				19	2	0			18.1818	0			11
	20	1	0			6.25	0			16				20	3	4			37.5	50							20	1	0			8.33333	0			12				20	1	0			20	0			5
	21	3	0			18.75	0			16				21	2	6			25	75							21	1	0			12.5	0			8				21	2	0			14.2857	0			14
	22	0	0			0	0			8				22	2	5			25	62.5							22	2	0			15.3846	0			13				22	3	0			30	0			10
	23	2	0			13.3333	0			15				23	4	4			50	50							23	1	0			12.5	0			8				23	1	0			20	0			5
	24	1	0			12.5	0			8				24	5	2			62.5	25							24	1	0			9.09091	0			11				24	2	0			20	0			10
	25	0	0			0	0			6				25	5	3			62.5	37.5							25	1	0			16.6667	0			6				25	3	0			50	0			6
	26	1	0			6.25	0			16				26	2	6			25	75							26	1	0			16.6667	0			6				26	2	0			33.3333	0			6
	27	0	0			0	0			8				27	5	3			62.5	37.5							27	1	0			10	0			10				27	3	0			37.5	0			8
	28	1	0			6.25	0			16				28	3	4			37.5	50							28	1	0			14.2857	0			7				28	3	0			42.8571	0			7
	29	1	0			6.25	0			16				29	1	7			12.5	87.5							29	4	0			30.7692	0			13				29	2	0			25	0			8
	30	0	0			0	0			8				30	5	1			62.5	12.5							30	1	0			14.2857	0			7				30	1	0			20	0			5
	31	1	0			12.5	0			8				31	3	5			37.5	62.5							31	1	0			6.66667	0			15				31	1	0			12.5	0			8
	32	3	0			18.75	0			16				32	4	4			50	50							32	1	0			7.14286	0			14				32	2	0			40	0			5
	33	1	0			6.25	0			16				33	3	5			37.5	62.5							33	1	0			14.2857	0			7				33	1	0			12.5	0			8
	34	1	0			12.5	0			8				34	4	4			50	50							34	4	0			36.3636	0			11				34	0	0			0	0			10
	35	1	0			6.25	0			16																	35	1	0			10	0			10				35	0	0			0	0			12
	36	2	0			12.5	0			16																	36	3	0			21.4286	0			14				36	0	0			0	0			12
	37	0	0			0	0			8																	37	0	0			0	0			12				37	0	0			0	0			10
	38	0	0			0	0			8																	38	0	0			0	0			10				38	0	0			0	0			5
	39	1	0			12.5	0			8																	39	0	0			0	0			10				39	0	0			0	0			6
	40	0	0			0	0			16																	40	0	0			0	0			6				40	0	0			0	0			10
	41	0	0			0	0			8																	41	0	0			0	0			7				41	0	0			0	0			8
	42	1	0			12.5	0			8																	42	0	0			0	0			8				42	0	0			0	0			6
	43	2	0			12.5	0			16																	43	0	0			0	0			10				43	0	0			0	0			5
	44	1	0			12.5	0			8																	44	0	0			0	0			14				44	0	0			0	0			7
	45	0	0			0	0			16																	45	0	0			0	0			8				45	0	0			0	0			7
	46	1	0			6.25	0			16																	46	0	0			0	0			9
	47	0	0			0	0			16																	47	0	0			0	0			8
	48	0	0			0	0			16																	48	0	0			0	0			6
	49	2	0			12.5	0			16																	49	0	0			0	0			8
	50	1	0			14.2857	0			7																	50	0	0			0	0			9
	51	2	0			12.5	0			16																	51	0	0			0	0			10
	52	2	0			25	0			8																	52	0	0			0	0			8
	53	0	0			0	0			7																	53	0	0			0	0			12
	54	0	0			0	0			16																	54	0	0			0	0			11
	55	1	0			12.5	0			8																	55	0	0			0	0			7
	56	0	0			0	0			16																	56	0	0			0	0			14
	57	1	0			12.5	0			8																	57	0	0			0	0			12
	58	1	0			6.25	0			16																	58	0	0			0	0			8
	59	1	0			7.14286	0			14																	59	0	0			0	0			14
	60	2	0			12.5	0			16																	60	0	0			0	0			10
	61	1	0			12.5	0			8
	62	1	0			14.2857	0			7
	63	1	0			12.5	0			8
	64	1	0			12.5	0			8
	65	1	0			12.5	0			8
	66	0	0			0	0			16
	67	1	0			12.5	0			8
	68	1	0			6.25	0			16
	69	0	0			0	0			8
	70	1	0			14.2857	0			7
	71	1	0			6.25	0			16

## Sheet: Fig 4l
	Figure 4l
	Percentage of dorsal branches (DB) with no terminal cell (TC)
	btl>egr 133 DB from 17 embryos							btl>wgn;egr 158 DB from 20 embryos							btl>wgn;GFP 240 DB from 32 embryos												Summary-Percentage of DB with indicated phenotypes										Statistical analysis
		number of DB with 0 TC	% of DB with 0 TC	number of DB analysed					number of DB with 0 TC	% of DB with 0 TC	number of DB analysed					number of DB with 0 TC	% of DB with 0 TC	number of DB analysed
																																					btl>egr/btl>wgn;egr
		0 TC	0 TC						0 TC	0 TC						0 TC	0 TC										btl>egr		btl>wgn;egr		btl>wgn;GFP
																																					Test	Chi-square
Embryo	1	0	0	8			Embryo	1	4	50	8			Embryo	1	4	44.4444	9									0TC		0TC		0TC						Chi-square, df	71,38, 1
	2	0	0	8				2	3	42.8571	7				2	5	62.5	8																			z	8.449
	3	0	0	8				3	3	37.5	8				3	5	38.4615	13							Mean		0.7353		43.04		53.69						P value	<0,0001
	4	0	0	8				4	3	37.5	8				4	7	58.3333	12																			P value summary	****
	5	0	0	7				5	2	25	8				5	4	66.6667	6							Std Deviation		3.032		11.63		17.62						One- or two-sided	Two-sided
	6	0	0	8				6	3	42.8571	7				6	6	42.8571	14																			Statistically significant (P < 0.05)?	Yes
	7	0	0	7				7	4	50	8				7	3	50	6							Std error of mean		0.7353		2.6		2.23
	8	0	0	8				8	5	62.5	8				8	4	80	5
	9	1	12.5	8				9	4	50	8				9	4	66.6667	6
	10	0	0	8				10	3	37.5	8				10	1	16.6667	6																			btl>wgn;egr/btl>wgn;GFP
	11	0	0	8				11	4	50	8				11	2	28.5714	7
	12	0	0	7				12	3	37.5	8				12	5	71.4286	7																			Test	Chi-square
	13	0	0	8				13	5	62.5	8				13	3	37.5	8																			Chi-square, df	3,121, 1
	14	0	0	8				14	3	37.5	8				14	3	60	5																			z	1.767
	15	0	0	8				15	2	25	8				15	5	71.4286	7																			P value	0.0773
	16	0	0	8				16	3	37.5	8				16	3	60	5																			P value summary	ns
	17	0	0	8				17	3	37.5	8				17	5	71.4286	7																			One- or two-sided	Two-sided
								18	5	62.5	8				18	4	57.1429	7																			Statistically significant (P < 0.05)?	No
								19	2	25	8				19	3	50	6
								20	4	50	8				20	3	60	5
															21	2	28.5714	7
															22	2	33.3333	6
															23	5	71.4286	7
															24	3	30	10
															25	2	33.3333	6
															26	5	41.6667	12
															27	4	66.6667	6
															28	3	42.8571	7
															29	4	57.1429	7
															30	5	50	10
															31	6	85.7143	7
															32	5	83.3333	6

## Sheet: Fig 5h
	Figure 5h
	Co-IP Wgn/Btl

## Sheet: Fig 5i
	Figure 5i
	Co-IP Wgn/Btl

## Sheet: Fig 5j
		Figure 5j
		Number of PLA dots per area
																					Summary-Number of PLA dots per area								Statistical analysis
			UAS-btl;UAS-wgn (GFP/FLAG)					UAS-wgn (GFP/FLAG)					UAS-btl;UAS-wgn (TRH/FLAG)
	Dorsal trunk	1	17			Dorsal trunk	1	2			Dorsal trunk	1	0																Kruskal-Wallis test
		2	16				2	2				2	2								UAS-btl;UAS-wgn (GFP/FLAG)	UAS-wgn (GFP/FLAG)	UAS-btl;UAS-wgn (TRH/FLAG)						P value	<0,0001
		3	39				3	1				3	1																Exact or approximate P value?	Approximate
		4	13				4	0				4	1						Mean		21.42	1.75	1.333						P value summary	****
		5	10				5	0				5	1																Do the medians vary signif. (P < 0.05)?	Yes
		6	13				6	1				6	0						Std Deviation		15.8	1.712	1.231						Number of groups	3
		7	11				7	1				7	1																Kruskal-Wallis statistic	24.12
		8	65				8	4				8	2						Std error of mean		4.562	0.4943	0.3553
		9	18				9	1				9	0
		10	16				10	1				10	1																Dunn's multiple comparisons test	Mean rank diff,	Significant?	Summary	Adjusted P Value	A-?
		11	25				11	6				11	3																UAS-btl;UAS-wgn (GFP/FLAG) vs. UAS-wgn (GFP/FLAG)	17.25	Yes	****	<0,0001	B	UAS-wgn (GFP/FLAG)
		12	14				12	2				12	4																UAS-btl;UAS-wgn (GFP/FLAG) vs. UAS-btl;UAS-wgn (TRH/FLAG)	18.75	Yes	****	<0,0001	C	UAS-btl;UAS-wgn (TRH/FLAG)
																													Test details	Mean rank 1	Mean rank 2	Mean rank diff,	n1	n2	Z
																													UAS-btl;UAS-wgn (GFP/FLAG) vs. UAS-wgn (GFP/FLAG)	30.5	13.25	17.25	12	12	4.065
																													UAS-btl;UAS-wgn (GFP/FLAG) vs. UAS-btl;UAS-wgn (TRH/FLAG)	30.5	11.75	18.75	12	12	4.419

## Sheet: Fig 5n
	Figure 5n
	Percentage of Btl positive vesicles that are positive for Wgn
	btlGFP (control) 15 DB from 8 embryos												btlGFP; btl>egr 20 DB from 11 embryos
		number of Btl vesicles with Wgn	number of Btl vesicles without Wgn		% of Btl vesicles with Wgn		number of Btl vesicles							number of Btl vesicles with Wgn	number of Btl vesicles without Wgn		% of Btl vesicles with Wgn		number of Btl vesicles									Summary-Percentage of Btl vesicles positive for Wgn							Statistical analysis
Embryo (Branch)	1 (1)	10	7		27.027		37					Embryo (Branch)	1 (1)	1	4		9.09091		11
	2 (1)	5	1		41.6667		12						1 (2)	3	6		21.4286		14
	2 (2)	5	9	0	50		10						2 (1)	9	1	0	64.2857		14									btlGFP		btl>egr					Mann Whitney test
	3 (1)	3	2		50		6						2 (2)	5	1		31.25		16																P value	<0,0001
	3 (2)	1	4		11.1111		9						3 (1)	1	6		7.69231		13							Mean		37.84		12.83					Exact or approximate P value?	Exact
	4 (1)	2	0		25		8						4 (1)	0	5		0		37																P value summary	****
	4 (2)	2	6		25		8						4 (2)	0	6		0		28							Std Deviation		13.31		14.88					Significantly different (P < 0.05)?	Yes
	5 (1)	5	2		41.6667		12						5 (1)	0	11		0		36																One- or two-tailed P value?	Two-tailed
	5 (2)	4	3		36.3636		11						5 (2)	2	5		9.09091		22							Std error of mean		3.437		3.327					Sum of ranks in column C,D	394 , 236
	6 (1)	6	0		50		12						6 (1)	5	4		10		50																Mann-Whitney U	26
	6 (2)	4	1		40		10						6 (2)	7	1		24.1379		29
	7 (1)	6	15		35.2941		17						7 (1)	5	5		20		25
	7 (2)	7	2		53.8462		13						8 (1)	1	5		2.5		40
	8 (1)	4	5		23.5294		17						8 (2)	2	4		6.45161		31
	8 (2)	4	2		57.1429		7						9 (2)	3	3		12		25
													9 (2)	4	1		17.3913		23
													10 (2)	2	4		6.45161		31
													10 (2)	2	2		8		25
													11 (2)	1	1		4.34783		23
													11 (2)	1	4		2.5641		39

## Sheet: Fig 6a
	Figure 6a
	Levels of Btl
	btlGFP (control) 69 DB from 31 embryos										btlGFP; wgnKO 37 DB from 15 embryos											btlGFP; btl>wgn 30 DB from 12 embryos																		Summary- ratio of IntDen of Btl
		IntDen				Ratio						IntDen				Ratio							IntDen				Ratio
		Tip	Stalk	DT		Tip	Stalk	DT				Tip	Stalk	DT		Tip	Stalk	DT					Tip	Stalk	DT		Tip	Stalk	DT											btlGFP				btlGFP; wgnKO				btlGFP;btl>wgn
Embryo	1 (1)	8895.86	2878.91	1429.23		1.24741	1.07769	0.821731		Embryo	1 (1)	7964.06	4753.45	2805.4		1.11675	1.7794	1.61296			Embryo	1 (1)	2004.12	1260.75	1185.82		0.350773	0.653075	0.660173											Tip	Stalk	DT		Tip	Stalk	DT		Tip	Stalk
	1 (2)	10748.7	3986.69	1907.39		1.50721	1.49237	1.09665			1 (2)	7921.92	3230.33	1992.97		1.11084	1.20924	1.14585				1 (2)	1872.63	910.78	1211.63		0.327759	0.471789	0.674542
	2 (1)	7356.9	1867.77	1285.63		1.03161	0.699177	0.739169			2 (1)	9485.34	2872.21	3074.08		1.33006	1.07518	1.76743				2 (1)	3151.95	944.35	913.46		0.551674	0.489178	0.508544									Mean		1	1	1		1.593	1.661	1.605		0.3884	0.6735
	2 (2)	6752.41	2545.52	1402.02		0.946845	0.952885	0.806087			2 (2)	12780.1	4042.46	2494.61		1.79207	1.51325	1.43427				2 (2)	2213.58	899.15	772.52		0.387434	0.465764	0.43008
	3 (1)	4320.18	1256.19	1231.93		0.60579	0.47024	0.708294			3 (1)	13814.7	6390.9	3498.86		1.93714	2.39236	2.01166				3 (1)	2137.68	1214.91	996.08		0.44779	0.450751	0.656436									Std Deviation		0.2403	0.3032	0.3024		0.4851	0.5388	0.4858		0.1864	0.3062
	3 (2)	4535.75	1896.71	1119.2		0.636017	0.710011	0.64348			3 (2)	21267.6	4166.5	4004.78		2.98221	1.55968	2.30253				3 (2)	2145.98	3089.08	1145.15		0.449528	1.1461	0.754677
	4 (1)	8815.28	2886.29	1836.81		1.23611	1.08045	1.05607			4 (1)	10282.2	2883.97	4181.8		1.4418	1.07958	2.40431				3 (3)	2147.83	1626.57	939.64		0.449916	0.603484	0.619241									Std error of mean		0.02892	0.0365	0.0364		0.07975	0.08858	0.07987		0.03403	0.0559
	4 (2)	8002.03	3299.73	2474.87		1.12207	1.23521	1.42292			4 (2)	9130.52	3090.09	3515.66		1.28031	1.15674	2.02132				4 (1)	10359.3	4659.83	3514.96		0.615407	0.640917	0.816052
	5 (1)	5244.94	1869.41	1214.54		0.735462	0.699791	0.698296			5 (1)	35950.8	11272.1	11645		2.28154	1.65855	2.08669				4 (2)	3866.84	7930.01	4583.1		0.229713	1.0907	1.06404
	5 (2)	5643.87	2153.56	1924.3		0.791402	0.806159	1.10637			5 (2)	28317.5	18141	14735.8		1.79711	2.66922	2.64053				4 (3)	3883.18	7752.46	3833.69		0.230684	1.06628	0.890052
	6 (1)	5885.99	2383.87	1396.21		0.825352	0.892373	0.802746			6 (1)	35833	14105	9850.73		2.27406	2.07538	1.76517				5 (1)	1801.88	1330.97	768.758		0.107043	0.183062	0.178479
	6 (2)	4715.05	1711.62	1815.58		0.661159	0.640724	1.04386			6 (2)	32177.3	18296.2	8858.11		2.04206	2.69207	1.5873				5 (2)	2296.89	1589.23	1032.13		0.136449	0.218584	0.239625
	7 (1)	9165.38	4899.6	2601.65		1.2852	1.83411	1.49581			7 (1)	24212.1	14911.1	7031.37		1.53657	2.19398	1.25996				5 (3)	3274.76	2594.12	792.009		0.19454	0.356797	0.183877
	7 (2)	9758.49	3763.49	2710.73		1.36837	1.40882	1.55852			7 (2)	26291.3	13154.8	7437.06		1.66852	1.93556	1.33266				6 (1)	6269.51	4865.27	3401.68		0.372446	0.669173	0.789754
	8 (1)	6367.11	2104.1	1015.58		0.573985	0.673794	0.558913			8 (1)	22529.2	14607.6	14268.1		1.42976	2.14933	2.55672				6 (2)	7634.01	3907.34	1634.8		0.453506	0.537418	0.379544
	8 (2)	4788.89	2260.26	3035.39		0.520152	0.530079	0.790964			8 (2)	23306.7	11337.1	8415.43		1.47911	1.66812	1.50797				6 (3)	2347.66	4547.34	1850.33		0.139465	0.625445	0.429582
	9 (1)	7011.42	2434.35	1826.93		1.32821	1.78979	0.945721			8 (3)	24033.5	15630	12728.1		1.52523	2.29975	2.28076				7 (1)	4004.88	3144.26	1856.11		0.285796	0.617233	0.750894
	9 (2)	4686.31	923.22	1307		1.19023	0.94195	0.738792			9 (1)	37473.2	15177	14757		2.37815	2.23311	2.64433				7 (2)	6417.41	2758.68	1523.39		0.457958	0.541542	0.61629
	10 (1)	9044.45	4579.35	3119.08		1.25428	1.10531	1.04246			9 (2)	46673.1	16531.4	9186.45		2.962	2.43239	1.64613				7 (3)	2747.96	1748.89	2039.19		0.196099	0.343315	0.824959
	10 (2)	8196.19	3602.61	4414.07		1.20187	0.876498	1.27001			10 (1)	12679.7	5825.99	3615.88		1.0602	1.09878	1.20927				8 (1)	6278.79	2178.86	1666.46		0.95875	0.949064	0.996849
	11 (1)	20929	12164	5277.71		0.736482	0.642417	0.896035			10 (2)	13087.9	7859.71	4820.25		1.09433	1.48234	1.61205				8 (2)	1717.43	2290.74	1689.84		0.262246	0.997797	1.01083
	11 (2)	18754.8	6401.83	4122.92		0.895551	0.745599	0.659536			10 (3)	13991.6	5923.47	4161.34		1.16989	1.11717	1.39169				9 (1)	3648.03	1394.27	1740.19		0.557042	0.607314	1.04095
	12 (1)	19764.1	7512.1	5817.59		1.04667	1.16189	1.78357			11 (1)	21355.9	6562.49	3201.82		1.78565	1.23769	1.07079				9 (2)	2875.76	2337.66	1670.24		0.439119	1.01823	0.99911
	12 (2)	18938.1	5956.99	7087.42		1.49446	1.59292	1.83961			11 (2)	12538	15965.2	2613.58		1.04836	3.01104	0.874067				10 1)	2009.3	3692.22	2167.29		0.306813	1.60825	1.29644
	13 (1)	11605	4366.1	5000.43		0.793421	0.975702	0.469263			11 (3)	18189.4	5604.43	3709.18		1.52089	1.057	1.24047				10 (2)	6081.23	2957.2	1989.01		0.549593	0.576999	0.81182
	13 (2)	14111.5	5067.36	3680.62		0.964684	0.964057	1.00512			12 (1)	13580.6	7922.79	2982.92		1.13553	1.49424	0.997584				11 1)	8609.47	4444.28	2005		0.778084	0.867153	0.818346
	14 (1)	16492.7	7896.61	9953.45		0.583411	1.03882	0.576624			12 (2)	15401.4	10155.5	3683.48		1.28777	1.91532	1.23187				11 (2)	3556.01	2243.46	1155.6		0.321376	0.437736	0.471661
	14 (2)	23548.7	10826	10266.2		0.48387	0.508185	1.17501			12 (3)	15768.1	6749.52	3435.87		1.31843	1.27296	1.14907				11 (3)	4212.06	3817.82	2561.56		0.380666	0.74492	1.04551
	15 (1)	12502.2	6631.22	2618.78		1.04643	0.875449	0.929229			13 (1)	20081.4	7594.23	5635.51		1.67909	1.43227	1.8847				12 (1)	4185.14	3303.82	2810.81		0.378234	0.64463	1.14724
	15 (2)	15200.8	6552.08	5609.21		1.13982	0.676772	0.815914			13 (2)	15697.2	7667.5	4900.84		1.31251	1.44609	1.639				12 (2)	3710.68	2986.54	2619.01		0.335354	0.582724	1.06896
	16 (1)	6977.43	5508.06	1724.19		1.00837	1.21404	1.55306			13 (3)	15132.9	6523.9	3585.87		1.26532	1.23041	1.19923
	16 (2)	5786.95	2694.51	3513.44		1.01495	1.28119	1.20736			14 (1)	22043.3	7760.54	3308.37		1.84313	1.46364	1.10643
	17 (1)	12515	4641.83	2778.53		1.22677	0.906387	0.614523			14 (2)	20017	8172.72	3413.54		1.6737	1.54138	1.1416
	17 (2)	13631.9	3588.4	2439.7		1.33546	1.16379	0.916619			14 (3)	18316.3	5743.27	4681.24		1.5315	1.08318	1.56556									0.388375	0.673514	0.739152
	18 (1)	12059.8	6437.11	4643.87		1.16093	1.33537	1.21166			15 (1)	15586.6	7332.27	4415.6		1.30326	1.38287	1.47672
	18 (2)	12138.5	6793.13	3610.17		1.11441	1.08993	0.565397			15 (2)	14065.2	7686.31	3977.77		1.17605	1.44964	1.3303
	19 (1)	14671.8	4805.86	1837.51		0.838181	1.17083	1.68987			15 (3)	16187.6	5044.39	3772.18		1.35351	0.951372	1.26154
	19 (2)	15971.7	6170.68	2740.82		1.22718	1.26101	1.01709
	19 (3)	13884.4	7080.41	3623.04		0.820227	0.478233	0.727637
	20 (1)	4284.23	2114.56	1493.21		0.897437	0.784536	0.984055
	20 (2)	5263.47	3276.04	1541.6		1.10256	1.21546	1.01594								1.59255	1.66055	1.60515
	21 (1)	13023.2	8443.17	7056.43		0.773653	1.16128	1.63826
	21 (2)	18862.1	6669.8	5748.3		1.12052	0.91737	1.33456
	21 (3)	19423.8	6405.52	3697.05		1.15389	0.88102	0.858327
	22 (1)	17445.7	6770.86	4534.41		1.03638	0.93127	1.05273
	22 (2)	13401.5	8324.14	4343.8		0.796131	1.14491	1.00848
	22 (3)	15838.5	6626.1	2949.32		0.940899	0.91136	0.684731
	23 (1)	15835.8	6213.22	3990.93		0.94074	0.854572	0.926556
	23 (2)	21121	9811.01	3896.78		1.25471	1.34941	0.9047
	23 (3)	23307.7	9635.29	3159.41		1.38462	1.32525	0.733507
	24 (1)	23985.9	9763.97	5289.25		1.42491	1.34294	1.22798
	25 (1)	12963.9	4574.32	3792.18		0.77013	0.629156	0.880413
	25 (2)	14812.3	6856.98	4044.68		0.879936	0.943114	0.939037
	25 (3)	14912	7716.87	3406.34		0.885859	1.06138	0.790834
	26 (1)	13044.4	6216.65	3873.9		0.774914	0.855044	0.899387
	26 (2)	14522.5	5030.64	4826.25		0.86272	0.691918	1.12049
	27 (1)	14832.4	4628.34	2462.65		1.05847	0.908565	0.996271
	27 (2)	13193.8	5559.9	2481.09		0.941534	1.09143	1.00373
	28 (1)	5193.34	1739.58	2202.35		0.793005	0.757723	1.31741
	28 (2)	6282.22	1765.58	1386.33		0.959273	0.769048	0.82928
	28 (3)	8423.22	3455.18	1179.97		1.2862	1.505	0.705839
	29 (1)	6895.1	2396.48	2028.46		1.05286	1.04385	1.21339
	29 (2)	5950.8	2122.17	1561.53		0.908667	0.924371	0.934081
	30 (1)	8931.79	2930.71	1946.82		0.807214	0.57183	0.7946
	30 (2)	11070	5899.78	2028.49		1.00045	1.15115	0.827934
	30 (3)	12094.2	7971.15	2419.19		1.09302	1.5553	0.987399
	31 (1)	10924.8	3726.21	2653.2		0.987328	0.727046	1.08291
	31 (2)	13620.5	5312.48	2372.29		1.23096	1.03655	0.968257
	31 (3)	9748.47	4910.51	3280.39		0.881021	0.958122	1.3389
[truncated: 3 more columns]

## Sheet: Fig 6b
	Figure 6b
	Number of Btl positive vesicles
	btlendoRFP (control) 15 DB from 5 embryos							btlendoRFP; wgnKO 25 DB from 10 embryos							btlendoRFP; btl>wgn 16 DB from 7 embryos								Summary-Number of Btl vesicles									Statistical analysis
		number of Btl vesicles							number of Btl vesicles							number of Btl vesicles
																																btlendoRFP/btlendoRFP; wgnKO
Embryo (Branch)	1 (1)	31					Embryo (Branch)	1 (1)	45					Embryo (Branch)	1 (1)	13							btlendoRFP		btlendoRFP; wgnKO		btlendoRFP; btl>wgn
	1 (2)	17						1 (2)	40						1 (2)	27																Mann Whitney test
	1 (3)	24						1 (3)	46						1 (3)	19					Mean		31.6		47.56		20.13					P value	0.0023
	2 (1)	37						2 (1)	48						2 (1)	20																Exact or approximate P value?	Exact
	2 (2)	38						2 (2)	50						2 (2)	26					Std Deviation		7.268		22.67		8.123					P value summary	**
	2 (3)	46						3 (1)	57						3 (1)	24																Significantly different (P < 0.05)?	Yes
	3 (1)	34						3 (2)	56						3 (2)	31					Std error of mean		1.877		4.534		2.031					One- or two-tailed P value?	Two-tailed
	3 (2)	33						4 (1)	25						3 (3)	23																Sum of ranks in column A,B	201 , 619
	3 (3)	30						4 (2)	56						4 (1)	6																Mann-Whitney U	81
	4 (1)	36						5 (1)	36						4 (2)	13
	4 (2)	35						5 (2)	38						4 (3)	9
	4 (3)	33						5 (3)	42						5 (1)	27
	5 (1)	28						6 (1)	11						5 (2)	23
	5 (2)	32						6 (2)	30						6 (1)	12																btlendoRFP/btlendoRFP; btl>wgn
	5 (3)	20						6 (3)	40						6 (2)	15
								7 (1)	18						7 (1)	34																Unpaired t test with Welch's correction
								7 (2)	25																							P value	0.0003
								7 (3)	33																							P value summary	***
								8 (1)	45																							Significantly different (P < 0.05)?	Yes
								8 (2)	50																							One- or two-tailed P value?	Two-tailed
								9 (1)	57																							Welch-corrected t, df	t=4,150, df=28,94
								9 (2)	62
								10 1)	95
								10 (2)	119
								10 (3)	65

[truncated: 7 more sheets: Fig 6c, Fig 6h, Fig 6k, Fig 7c, Supplementary Fig 1i, Supplementary Fig 2d, Supplementary Fig 3g]
